# Supplementary material for: Machine Learning Analysis of RNA-Seq Data Identifies Key Gene Signatures and Pathways in Mpox Virus-Induced Gastrointestinal Complications Using Colon Organoid Models
Source: Int J Mol Sci. 2024 Oct 17;25(20):11142. doi: 10.3390/ijms252011142 (PMC11508207; doi:10.3390/ijms252011142)
Supplement: Supplementary file 1 [file ijms-25-11142-s001.zip]

Archive with 1 entries (1 files):
- ijms-3249130-supplementary.pdf
